# Supplementary material for: Synthesis of Non-Aromatic Pyrroles Based on the Reaction of Carbonyl Derivatives of Acetylene with 3,3-Diaminoacrylonitriles
Source: Molecules. 2023 Apr 19;28(8):3576. doi: 10.3390/molecules28083576 (PMC10141133; doi:10.3390/molecules28083576)
Supplement: Supplementary file 1 [file molecules-28-03576-s001.zip]

Archive with 1 entries (1 files):
- molecules-2337419-supplementary.pdf
